# Supplementary material for: Integrative genomics identifies candidate microRNAs for pathogenesis of experimental biliary atresia
Source: BMC Syst Biol. 2013 Oct 20;7:104. doi: 10.1186/1752-0509-7-104 (PMC3819657; doi:10.1186/1752-0509-7-104)
Supplement: Additional file 1 — miRNAs differentially expressed in extrahepatic bile ducts at 3, 7 and 14 days after RRV challenge when compared to saline controls (≥2 fold change, 5% FDR). [file 1752-0509-7-104-S1.xlsx]

## Sheet: Sheet1
Day 3
Probe Name	Common Name	Corrected p-value	Regulation in RRV condition	Fold change
rno-let-7e*-4395518	rno-let-7e*	0.0241	down	25.84
Day 7
Probe Name	Common Name	Corrected p-value	Regulation in RRV condition	Fold change
mmu-let-7d*-4378108	mmu-let-7d*	0.0143	down	76.87
mmu-miR-423-5p-4395451	mmu-miR-423-5p	0.0424	down	11.12
mmu-miR-135a-4373140	mmu-miR-135a	0.0248	down	10.51
mmu-miR-107-4373154	mmu-miR-107	0.0247	down	10.36
mmu-miR-296-3p-4395212	mmu-miR-296-3p	0.0299	down	9.28
mmu-miR-455-4395585	mmu-miR-455	0.0088	down	9.27
rno-miR-190b-4395749	rno-miR-190b	0.0496	down	8.08
mmu-miR-221-4373077	mmu-miR-221	0.0178	down	7.01
mmu-miR-187-4373307	mmu-miR-187	0.0143	down	6.97
mmu-miR-682-4381081	mmu-miR-682	0.047	down	6.96
mmu-miR-122-4395356	mmu-miR-122	0.0454	down	6.65
mmu-let-7a*-4395608	mmu-let-7a*	0.0197	down	6.38
mmu-miR-31*-4395625	mmu-miR-31*	0.0148	down	5.88
mmu-miR-429-4373355	mmu-miR-429	0.0347	down	5.81
mmu-miR-218-1*-4395682	mmu-miR-218-1*	0.0148	down	5.67
mmu-miR-181a-1*-4373086	mmu-miR-181a-1*	0.0248	down	5.65
mmu-miR-700-4381057	mmu-miR-700	0.0271	down	5.59
mmu-miR-200a-4378069	mmu-miR-200a	0.0089	down	5.56
mmu-miR-296-5p-4373066	mmu-miR-296-5p	0.0248	down	4.97
mmu-miR-195-4373105	mmu-miR-195	0.0143	down	4.93
mmu-miR-183-4395380	mmu-miR-183	0.0186	down	4.91
mmu-miR-708-4395452	mmu-miR-708	0.0245	down	4.91
mmu-miR-345-5p-4395658	mmu-miR-345-5p	0.0143	down	4.87
mmu-miR-199a-5p-4373272	mmu-miR-199a-5p	0.0359	down	4.79
mmu-miR-322*-4395636	mmu-miR-322*	0.0143	down	4.71
mmu-miR-685-4386748	mmu-miR-685	0.0171	down	4.67
mmu-miR-365-4373194	mmu-miR-365	0.0148	down	4.62
mmu-miR-497-4381046	mmu-miR-497	0.0222	down	4.59
mmu-miR-328-4373049	mmu-miR-328	0.0148	down	4.57
mmu-miR-450a-5p-4395414	mmu-miR-450a-5p	0.0291	down	4.49
rno-miR-664-4381103	rno-miR-664	0.0247	down	4.49
mmu-miR-27b-4373068	mmu-miR-27b	0.0148	down	4.48
rno-miR-1-4395765	rno-miR-1	0.0271	down	4.48
mmu-miR-298-4395728	mmu-miR-298	0.0291	down	4.46
mmu-miR-133b-4395358	mmu-miR-133b	0.0088	down	4.41
mmu-miR-100-4373160	mmu-miR-100	0.0088	down	4.26
Y1-4386739-A	Y1	0.0143	down	4.15
mmu-miR-141-4373137	mmu-miR-141	0.0143	down	4.12
mmu-miR-149-4395366	mmu-miR-149	0.0143	down	4.08
mmu-miR-99a-4373008	mmu-miR-99a	0.0149	down	4.06
mmu-miR-145-4395389	mmu-miR-145	0.0267	down	4.05
mmu-miR-224-4395683	mmu-miR-224	0.0289	down	4
mmu-miR-181c-4373115	mmu-miR-181c	0.0148	down	4
mmu-miR-23b-4373073	mmu-miR-23b	0.0143	down	3.99
mmu-miR-200b-4395362	mmu-miR-200b	0.0148	down	3.96
mmu-let-7c-4373167	mmu-let-7c	0.0231	down	3.95
mmu-miR-27a-4373287	mmu-miR-27a	0.0206	down	3.83
mmu-miR-194-4373106	mmu-miR-194	0.0271	down	3.8
mmu-miR-30e*-4373057	mmu-miR-30e*	0.0143	down	3.79
mmu-miR-30c-4373060	mmu-miR-30c	0.0148	down	3.78
mmu-miR-148a-4373130	mmu-miR-148a	0.0143	down	3.76
mmu-miR-375-4373027	mmu-miR-375	0.0143	down	3.75
mmu-miR-361-4373035	mmu-miR-361	0.0251	down	3.7
mmu-let-7b-4373168	mmu-let-7b	0.0149	down	3.67
mmu-miR-133a-4395357	mmu-miR-133a	0.0149	down	3.65
mmu-miR-152-4395170	mmu-miR-152	0.0148	down	3.61
mmu-miR-183*-4395381	mmu-miR-183*	0.0148	down	3.58
mmu-miR-26a-4395166	mmu-miR-26a	0.0197	down	3.57
mmu-miR-335-5p-4373045	mmu-miR-335-5p	0.0291	down	3.49
mmu-miR-218-4373081	mmu-miR-218	0.0248	down	3.47
mmu-miR-193-4395361	mmu-miR-193	0.0385	down	3.45
mmu-miR-30e-4395334	mmu-miR-30e	0.0143	down	3.44
mmu-miR-143-4395360	mmu-miR-143	0.0247	down	3.38
mmu-let-7e-4395517	mmu-let-7e	0.0472	down	3.38
Y1-4386739-B	Y1	0.0197	down	3.38
mmu-miR-384-5p-4395732	mmu-miR-384-5p	0.0471	down	3.27
mmu-miR-30a*-4373062	mmu-miR-30a*	0.0143	down	3.27
mmu-miR-31-4373331	mmu-miR-31	0.0143	down	3.26
mmu-miR-455*-4378098	mmu-miR-455*	0.0291	down	3.22
mmu-let-7g-4395393	mmu-let-7g	0.0496	down	3.21
mmu-miR-126-5p-4373269	mmu-miR-126-5p	0.0382	down	3.2
rno-miR-352-4381119	rno-miR-352	0.0295	down	3.2
mmu-let-7d-4395394	mmu-let-7d	0.0266	down	3.18
mmu-miR-202-3p-4373311	mmu-miR-202-3p	0.0396	down	3.17
mmu-miR-193*-4395707	mmu-miR-193*	0.0431	down	3.15
mmu-miR-487b-4378102	mmu-miR-487b	0.0393	down	3.13
mmu-miR-872-4395375	mmu-miR-872	0.0434	down	3.11
mmu-miR-182-4395729	mmu-miR-182	0.0148	down	3.11
mmu-miR-204-4373094	mmu-miR-204	0.0382	down	3.1
mmu-miR-434-3p-4395734	mmu-miR-434-3p	0.0245	down	3.07
mmu-miR-24-4373072	mmu-miR-24	0.0143	down	3.04
mmu-miR-214-4395417	mmu-miR-214	0.0291	down	3.04
mmu-miR-574-3p-4395460	mmu-miR-574-3p	0.0143	down	3.02
mmu-miR-130a-4373145	mmu-miR-130a	0.0237	down	3
mmu-miR-331-3p-4373046	mmu-miR-331-3p	0.0143	down	2.98
rno-miR-379*-4395782	rno-miR-379*	0.0245	down	2.97
rno-miR-345-3p-4395762	rno-miR-345-3p	0.0335	down	2.97
mmu-miR-676-4386776	mmu-miR-676	0.0149	down	2.97
mmu-miR-802-4395566	mmu-miR-802	0.0475	down	2.92
mmu-let-7a-4373169	mmu-let-7a	0.0291	down	2.91
mmu-miR-744-4395435	mmu-miR-744	0.0251	down	2.86
mmu-miR-193b-4395597	mmu-miR-193b	0.0197	down	2.85
mmu-miR-127-4373147	mmu-miR-127	0.0248	down	2.84
mmu-miR-32-4395220	mmu-miR-32	0.0472	down	2.84
mmu-miR-30a-4373061	mmu-miR-30a	0.0143	down	2.84
mmu-miR-7a-4378130	mmu-miR-7a	0.0313	down	2.82
mmu-miR-136-4395641	mmu-miR-136	0.0475	down	2.81
mmu-miR-324-5p-4373052	mmu-miR-324-5p	0.0291	down	2.79
mmu-miR-26b-4395167	mmu-miR-26b	0.048	down	2.76
mmu-miR-192-4373108	mmu-miR-192	0.0267	down	2.75
mmu-miR-30b-4373290	mmu-miR-30b	0.037	down	2.74
mmu-miR-125b-5p-4373148	mmu-miR-125b-5p	0.0301	down	2.72
rno-miR-136*-4395211	rno-miR-136*	0.0148	down	2.67
mmu-miR-872*-4395672	mmu-miR-872*	0.0148	down	2.66
snoRNA202-4380914-A	snoRNA202	0.0143	down	2.65
mmu-miR-138-4395395	mmu-miR-138	0.0248	down	2.65
mmu-miR-715-4381067	mmu-miR-715	0.0405	down	2.61
mmu-miR-148b-4373129	mmu-miR-148b	0.0475	down	2.56
snoRNA202-4380914-B	snoRNA202	0.0299	down	2.56
mmu-miR-299*-4373188	mmu-miR-299*	0.0478	down	2.56
mmu-miR-709-4381063	mmu-miR-709	0.0295	down	2.55
mmu-miR-93*-4395250	mmu-miR-93*	0.0178	down	2.52
mmu-miR-200b*-4395385	mmu-miR-200b*	0.0186	down	2.5
mmu-miR-126-3p-4395339	mmu-miR-126-3p	0.048	down	2.48
mmu-miR-10a-4373153	mmu-miR-10a	0.0295	down	2.46
rno-miR-382*-4381128	rno-miR-382*	0.0447	down	2.45
mmu-miR-151-3p-4373304	mmu-miR-151-3p	0.0148	down	2.42
mmu-miR-410-4378093	mmu-miR-410	0.0373	down	2.4
mmu-miR-320-4395388	mmu-miR-320	0.0186	down	2.36
mmu-miR-199b*-4373309	mmu-miR-199b*	0.0145	down	2.31
mmu-miR-25-4373071	mmu-miR-25	0.0251	down	2.29
mmu-miR-706-4381061	mmu-miR-706	0.0289	down	2.26
mmu-miR-532-5p-4380928	mmu-miR-532-5p	0.049	down	2.25
mmu-miR-376b*-4395581	mmu-miR-376b*	0.049	down	2.25
mmu-miR-30d-4373059	mmu-miR-30d	0.0248	down	2.22
mmu-miR-379-4373349	mmu-miR-379	0.0416	down	2.21
mmu-miR-200c-4395411	mmu-miR-200c	0.0281	down	2.19
mmu-miR-106b-4373155	mmu-miR-106b	0.0291	down	2.15
mmu-miR-154*-4378065	mmu-miR-154*	0.0295	down	2.13
mmu-miR-99b-4373007	mmu-miR-99b	0.0424	down	2.12
mmu-miR-200a*-4373273	mmu-miR-200a*	0.0195	down	2.1
mmu-miR-101b-4395661	mmu-miR-101b	0.0434	down	2.07
mmu-miR-672-4395438	mmu-miR-672	0.0471	down	2.02
mmu-miR-29b-4373288	mmu-miR-29b	0.0226	up	2.51
mmu-miR-142-5p-4395359	mmu-miR-142-5p	0.0474	up	2.92
mmu-miR-665-4395737	mmu-miR-665	0.0385	up	3.18
mmu-miR-223-4395406	mmu-miR-223	0.0176	up	3.51
mmu-miR-146b-4373178	mmu-miR-146b	0.0143	up	3.81
mmu-miR-21*-4395623	mmu-miR-21*	0.0171	up	5.91
Day 14
Probe Name	Common Name	Corrected p-value	Regulation in RRV condition	Fold change
mmu-miR-195-4373105	mmu-miR-195	0.0496	down	8.71
mmu-miR-801-4395562	mmu-miR-801	0.0464	down	7.44
mmu-miR-668-4386767	mmu-miR-668	0.0031	down	5.65
mmu-miR-365-4373194	mmu-miR-365	0.0342	down	4.45
mmu-miR-133b-4395358	mmu-miR-133b	0.0321	down	4.35
mmu-miR-330*-4373337	mmu-miR-330*	0.0486	down	3.33
mmu-miR-30c-4373060	mmu-miR-30c	0.0128	down	3.25
mmu-miR-30b-4373290	mmu-miR-30b	0.0486	down	3.22
mmu-miR-200a-4378069	mmu-miR-200a	0.0342	down	3.11
mmu-miR-126-3p-4395339	mmu-miR-126-3p	0.041	down	2.84
mmu-miR-200b-4395362	mmu-miR-200b	0.0461	down	2.84
mmu-miR-151-3p-4373304	mmu-miR-151-3p	0.0342	down	2.7
mmu-miR-133a-4395357	mmu-miR-133a	0.0321	down	2.67
mmu-miR-204-4373094	mmu-miR-204	0.0367	down	2.51
mmu-miR-320-4395388	mmu-miR-320	0.0381	down	2.36
mmu-miR-676-4386776	mmu-miR-676	0.0261	down	2.12
mmu-miR-193b-4395597	mmu-miR-193b	0.0496	down	2.08
The miRNAs in red font were suppressed on both days 7 and 14.
