# Supplementary material for: Integrative genomics identifies candidate microRNAs for pathogenesis of experimental biliary atresia
Source: BMC Syst Biol. 2013 Oct 20;7:104. doi: 10.1186/1752-0509-7-104 (PMC3819657; doi:10.1186/1752-0509-7-104)
Supplement: Additional file 6 — List of genes that changed the levels of expression by ≥2 fold after RRV on day 7 (when compared to saline controls; P < 0.05 and 5% FDR). [file 1752-0509-7-104-S6.xlsx]

## Sheet: Sheet1
Transcript Cluster ID	Gene symbol	Entrezgene ID	Regulation in RRV condition	Fold change
10531415	Cxcl10|LOC100045000	15945 | 100045000	up	46.38
10563597	Saa3	20210	up	39.94
10385518	Tgtp|OTTMUSG00000005523	21822 | 620913	up	26.36
10461594	Ms4a4c	64380	up	26.33
10539179	Reg3b	18489	up	25.45
10351509	Fcgr4	246256	up	24.5
10385533	Tgtp|OTTMUSG00000005523	21822 | 620913	up	22.86
10379636	Slfn4	20558	up	22.12
10455961	Iigp1|LOC100044196	60440 | 100044196	up	21.48
10569102	Irf7	54123	up	21.06
10389207	Ccl5	20304	up	19.87
10531987	Gbp4	17472	up	18.81
10376324	Irgb10	631323	up	18.8
10502791	Ifi44	99899	up	18.09
10462618	Ifit3	15959	up	17.89
10490150	Zbp1	58203	up	17.36
10429568	Ly6c1|Ly6c2|LOC100041546	17067 | 100093633 | 100041546	up	16.48
10574149			up	15.92
10531407	Cxcl9	17329	up	15.08
10531994	Mpa2l|Gbp4|EG634650|LOC626578	100702 | 17472 | 634650 | 626578	up	15.07
10583133	Mmp7	17393	up	15.04
10379633	Slfn1	20555	up	14.82
10539194	Reg2	19693	up	14.43
10566358	Trim30	20128	up	13.68
10455954	EG240327	240327	up	13.29
10502801	H28	15061	up	13.16
10429573	Ly6c1|Ly6c2|LOC100041546	17067 | 100093633 | 100041546	up	13.09
10363070	Gp49a|Lilrb4	14727 | 14728	up	12.74
10466127	AW112010	107350	up	12.61
10429564	Ly6a	110454	up	12.24
10462623	Ifit1	15957	up	11.92
10360382	Ifi204|Mnda|Ifi205	15951 | 381308 | 226695	up	11.91
10389231	Ccl3	20302	up	11.76
10399710	Rsad2	58185	up	11.74
10496580	Gbp3	55932	up	11.44
10416837	Irg1	16365	up	11.4
10541307	Usp18	24110	up	11.39
10532019	Mpa2l|EG634650	100702 | 634650	up	11.38
10441233	Mx1	17857	up	11
10466210	Ms4a6d	68774	up	10.79
10481627	Lcn2	16819	up	10.7
10566477	Hpx	15458	up	10.57
10420308	Gzmb	14939	up	10.49
10360398	Ifi202b	26388	up	10.2
10545569	Reg3g	19695	up	10.19
10376326	Igtp|Iigp2	16145 | 54396	up	10.04
10461721	Mpeg1	17476	up	9.79
10375515	Ifi47|Olfr56	15953 | 18356	up	9.71
10494271	Ctss	13040	up	9.67
10430174	Apol9b|Apol9a	71898 | 223672	up	9.58
10545231	LOC100047053	100047053	up	9.38
10524621	Oasl2	23962	up	9.3
10496555	Gbp1|Gbp5	14468 | 229898	up	9.21
10500335	Fcgr1	14129	up	9.19
10347117	Cps1	227231	up	9.08
10420483	Phf11	219131	up	9.05
10603551	Cybb	13058	up	8.99
10360406	Ifi205	226695	up	8.84
10346191	Stat1	20846	up	8.83
10496539	Gbp5	229898	up	8.71
10429560	Ly6i	57248	up	8.69
10450675	H2-T24	15042	up	8.62
10363082	Lilrb4	14728	up	8.44
10402347	Ifi27	76933	up	8.41
10574145			up	8.3
10531972	5830443L24Rik	76074	up	8.28
10590635	Ccr5	12774	up	8.26
10598013	Ccr5	12774	up	8.26
10398075	Serpina3n	20716	up	8.2
10533213	Oas3|Oit3	246727 | 18302	up	8.12
10571984	Ddx60	234311	up	7.95
10425049	Apol9b|Apol9a	71898 | 223672	up	7.88
10391207	Dhx58	80861	up	7.86
10444244	Tap1	21354	up	7.78
10516966	BC013712	230787	up	7.75
10386197	2210407C18Rik	78354	up	7.75
10574157			up	7.75
10448124	Fpr1	14293	up	7.66
10385500	Irgm	15944	up	7.64
10523078	Afp	11576	up	7.48
10566366	AI451617	209387	up	7.46
10533246	Oas1g|Oas1a	23960 | 246730	up	7.46
10385504	EG432555	432555	up	7.43
10461622	Ms4a6b	69774	up	7.4
10450325	Cfb	14962	up	7.34
10533198	Oas2	246728	up	7.19
10574135			up	7.18
10574104	Nlrc5	434341	up	7.12
10578264	Msr1	20288	up	7.07
10517165	Cd52	23833	up	7.06
10444258	Psmb8	16913	up	7.02
10434778	Rtp4	67775	up	7.01
10424676	Ly6e	17069	up	6.99
10461614	Ms4a6c	73656	up	6.9
10455957	LOC546714	546714	up	6.88
10496592	Gbp2	14469	up	6.87
10451953	Lrg1	76905	up	6.8
10360377	AI607873	226691	up	6.76
10531420	Cxcl11|LOC630447	56066 | 630447	up	6.75
10462621	LOC667370	667370	up	6.72
10567580	Igsf6	80719	up	6.69
10462390	Cd274	60533	up	6.64
10412211	Gzma	14938	up	6.62
10406928	Cd180	17079	up	6.5
10574102			up	6.46
10547664	Clec4e	56619	up	6.44
10496569	Gbp6	229900	up	6.43
10379630	Slfn2	20556	up	6.4
10542164	Clec12a	232413	up	6.37
10579532	Bst2	69550	up	6.36
10374223	Igfbp1	16006	up	6.34
10351873	Pyhin1	236312	up	6.32
10347948	Sp100	20684	up	6.27
10560608	Apoc2	11813	up	6.17
10538590	Herc5	67138	up	6.13
10455970	BC023105	207269	up	6.13
10379535	Ccl8|LOC100048554	20307 | 100048554	up	6.11
10547657	C3ar1	12267	up	6.04
10582874	Sp110|MGC118608	109032 | 619989	up	6.03
10606016	Il2rg	16186	up	6
10347928	Sp110|MGC118608	109032 | 619989	up	5.97
10379511	Ccl2	20296	up	5.94
10452815	Xdh	22436	up	5.94
10395039	Cmpk2	22169	up	5.88
10372648	Lyz2	17105	up	5.85
10437224	Mx2	17858	up	5.84
10461558	Slc15a3	65221	up	5.84
10350516	Ptgs2	19225	up	5.82
10559467	Pira11|Pira6|Pira4|Pira3|Pira7|Pira2|Lilrb3|LOC100041146|LOC100038909	18724 | 18729 | 18727 | 18726 | 18730 | 18725 | 18733 | 100041146 | 100038909	up	5.79
10356262	EG665378	665378	up	5.7
10450145	Psmb9	16912	up	5.68
10531980	BC057170	236573	up	5.66
10429520	Ly6d	17068	up	5.65
10379727	OTTMUSG00000000971	100034251	up	5.65
10462613	Ifit2	15958	up	5.65
10574098			up	5.65
10383202	LOC672511	672511	up	5.64
10547621	Apobec1	11810	up	5.58
10347335	Slc11a1	18173	up	5.55
10383200	LOC672511	672511	up	5.51
10392845	Cd300lf	246746	up	5.48
10420488	D14Ertd668e	219132	up	5.47
10367224	Stat2	20847	up	5.45
10544273	Clec5a	23845	up	5.44
10360391	Ifi203	15950	up	5.41
10444821	H2-Q8	15019	up	5.4
10444814	H2-Q2|H2-gs10|H2-Q1	15013 | 436493 | 15006	up	5.4
10398039	Serpina3g|Serpina3f	20715 | 238393	up	5.37
10541614	Clec4d	17474	up	5.37
10445293	Pla2g7	27226	up	5.36
10566583	EG668139	668139	up	5.33
10524631	Oasl1	231655	up	5.32
10383198	LOC672511	672511	up	5.32
10541555	Clec4a1	269799	up	5.28
10503341	Cdh17	12557	up	5.25
10439249	Parp14	547253	up	5.24
10383212	LOC672511	672511	up	5.23
10364262	Itgb2	16414	up	5.23
10389143	Slfn8	276950	up	5.23
10538187	Gpnmb	93695	up	5.2
10444780	H2-D1|H2-L	14964 | 14980	up	5.2
10383206	LOC672511	672511	up	5.2
10383214	Rnf213|LOC672511	629974 | 672511	up	5.19
10569020	Ifitm6	213002	up	5.17
10501063	Cd53	12508	up	5.14
10398665	Tnfaip2	21928	up	5.13
10389222	Ccl6	20305	up	5.12
10559486	Lair1	52855	up	5.12
10351197	Sell	20343	up	5.1
10450484	Aif1	11629	up	5.1
10383204	LOC672511	672511	up	5.08
10358224	Ptprc	19264	up	5.06
10383196	LOC672511	672511	up	5.06
10385526	EG432555|9930111J21Rik|Psme2b-ps|RP23-269N23.3	432555 | 245240 | 621823 | 667214	up	5.06
10489107	Samhd1	56045	up	5.04
10385513	EG432555|9930111J21Rik|Psme2b-ps|RP23-269N23.3	432555 | 245240 | 621823 | 667214	up	5
10450682	H2-T23	15040	up	5
10450694	H2-T22|H2-T9|H2-T17|H2-T10	15039 | 15051 | 15032 | 15024	up	4.99
10574159			up	4.98
10575349	Tat	234724	up	4.98
10534909			up	4.96
10601385	Tlr13	279572	up	4.95
10574151			up	4.94
10360070	Fcer1g	14127	up	4.92
10383210	LOC672511	672511	up	4.88
10552406	Nkg7	72310	up	4.87
10583669	AB124611	382062	up	4.86
10383233	Rnf213|LOC672511	629974 | 672511	up	4.85
10383168	LOC672511	672511	up	4.83
10598976	Timp1	21857	up	4.83
10362129	Vnn3	26464	up	4.81
10566578	EG668108	668108	up	4.8
10534667	Serpine1	18787	up	4.76
10533256	Oas1a	246730	up	4.75
10574137			up	4.74
10461629	Ms4a4d	66607	up	4.74
10456005	Cd74	16149	up	4.71
10566574	Gvin1	74558	up	4.7
10383152	LOC672511	672511	up	4.7
10497358	Sirpb1|LOC100038947|LOC668101	320832 | 100038947 | 668101	up	4.68
10398907	Pld4	104759	up	4.65
10445112	Ubd	24108	up	4.61
10397645	Gpr65	14744	up	4.6
10444824	H2-Q6	110557	up	4.6
10541564	Clec4a3	73149	up	4.6
10593015	Cd3g	12502	up	4.6
10531910	Hsd17b13	243168	up	4.58
10559446	Lilrb3	18733	up	4.57
10581813	Mlkl	74568	up	4.54
10439009	Apod	11815	up	4.54
10382106	Gm885	380732	up	4.53
10383194	LOC672511	672511	up	4.52
10417526	Dnase1l3	13421	up	4.51
10531149	Gc	14473	up	4.51
10378068	Xaf1	327959	up	4.51
10384458	Plek	56193	up	4.48
10439442	Pla1a	85031	up	4.46
10487823	Siglec1	20612	up	4.46
10582985	Casp1|LOC100044207	12362 | 100044207	up	4.46
10487597	Il1b	16176	up	4.41
10491091	Tnfsf10	22035	up	4.38
10531724	Plac8	231507	up	4.37
10404606	Ly86	17084	up	4.36
10451287	Isg15|LOC100038882|LOC100044225	53606 | 100038882 | 100044225	up	4.36
10453057	Cyp1b1	13078	up	4.35
10523120	Cxcl5	20311	up	4.33
10356278	Sp110|MGC118608	109032 | 619989	up	4.33
10389214	Ccl9	20308	up	4.3
10485948	Grem1	23892	up	4.3
10365769	Hal	15109	up	4.29
10557862	Itgam	16409	up	4.29
10387536	Cd68	12514	up	4.28
10544133	Parp12	243771	up	4.27
10393573	Lgals3bp	19039	up	4.21
10559454	Pira11|Pira4|Pira6|Pira3|Pira7|Pira2|LOC100038909|LOC100041146	18724 | 18727 | 18729 | 18726 | 18730 | 18725 | 100038909 | 100041146	up	4.17
10460767	Batf2	74481	up	4.17
10574139			up	4.15
10425053	Ncf4	17972	up	4.13
10414192	Mat1a	11720	up	4.1
10606928	Serpina7	331535	up	4.06
10439268	Dtx3l	209200	up	4.04
10379518	Ccl7	20306	up	4.04
10450242	C4b|C4a	12268 | 625018	up	4.04
10466659	Gda	14544	up	4.03
10551883	Tyrobp	22177	up	4.03
10411082	Thbs4	21828	up	4.02
10582997	Casp4|LOC100044206	12363 | 100044206	up	4.02
10408838	Elovl2	54326	up	3.99
10531737	Hpse	15442	up	3.97
10554789	Ctsc	13032	up	3.96
10450075	H2-K1	14972	up	3.95
10383208	LOC672511	672511	up	3.95
10473356	Ube2l6	56791	up	3.94
10569877	1810033B17Rik	69189	up	3.94
10433101	Gpr84	80910	up	3.92
10347925	EG665378|Csprs	665378 | 114564	up	3.91
10351679	Cd84	12523	up	3.91
10508074	Csf3r	12986	up	3.9
10517513	C1qc	12262	up	3.89
10379615	Slfn5	327978	up	3.89
10589703	Ltf	17002	up	3.88
10523359	Cxcl13	55985	up	3.88
10375145	Lcp2	16822	up	3.87
10435457	Parp9	80285	up	3.87
10444236	H2-DMb2|H2-DMb1	15000 | 14999	up	3.85
10593050	Il10ra	16154	up	3.84
10376060	Irf1	16362	up	3.84
10590631	Ccr2	12772	up	3.83
10471154	EG432466|Ass1	432466 | 11898	up	3.81
10360173	Slamf7	75345	up	3.8
10363541	EG432466|Ass1	432466 | 11898	up	3.8
10444298	H2-Eb1	14969	up	3.8
10347915	Csprs	114564	up	3.79
10574133			up	3.78
10574163	AI451557	102084	up	3.76
10568024	Coro1a	12721	up	3.75
10512470	Cd72	12517	up	3.75
10527638	Alox5ap	11690	up	3.74
10581378	Psmb10	19171	up	3.74
10582862	Sp140	434484	up	3.73
10577655	Indo	15930	up	3.73
10483110	Ifih1	71586	up	3.73
10444291	H2-Ab1|Rmcs5|Rmcs2	14961 | 114888 | 116747	up	3.73
10450154	H2-Aa	14960	up	3.72
10347933	Sp140|A530032D15Rik	434484 | 381287	up	3.71
10430344	Il2rb	16185	up	3.69
10392815	AF251705|Cd300a	140497 | 217303	up	3.69
10548375	Clec7a	56644	up	3.67
10443980	Myo1f	17916	up	3.65
10517508	C1qb	12260	up	3.63
10414548	Rnase6	78416	up	3.63
10548345	Klrk1	27007	up	3.61
10407985	Gpr141	353346	up	3.59
10557591	Itgal	16408	up	3.58
10444830	H2-Q8|H2-Q7|H2-Q6	15019 | 15018 | 110557	up	3.58
10379530	Ccl12|LOC100048556	20293 | 100048556	up	3.58
10461636			up	3.58
10574141			up	3.57
10360158	Ly9	17085	up	3.57
10360370	BC094916	545384	up	3.55
10398052	Serpina3h	546546	up	3.54
10518300	Tnfrsf1b	21938	up	3.53
10566571	EG668108	668108	up	3.5
10383192	LOC672511	672511	up	3.5
10351658	Cd48	12506	up	3.5
10467136	Ch25h	12642	up	3.49
10562192	Fxyd5	18301	up	3.49
10493831	S100a8	20201	up	3.49
10574155			up	3.49
10477250	Hck	15162	up	3.48
10473809	Sfpi1	20375	up	3.48
10414360	Lgals3	16854	up	3.47
10572445	Lrrc25	211228	up	3.45
10347277	Igfbp2	16008	up	3.45
10517517	C1qa	12259	up	3.44
10387985	A430084P05Rik	327957	up	3.43
10574143			up	3.43
10486956	Duox2	214593	up	3.42
10562169	Hamp	84506	up	3.42
10508663	Laptm5	16792	up	3.41
10474700	Thbs1	21825	up	3.38
10574023	Mt2	17750	up	3.38
10388958	Evi2a|Evi2b	14017 | 216984	up	3.37
10450272	Cyp21a1	13079	up	3.37
10422760	Fyb	23880	up	3.34
10368644	A630077B13Rik	215900	up	3.32
10548892	Arhgdib	11857	up	3.31
10585010	Apoa4	11808	up	3.31
10369615	Srgn	19073	up	3.31
10548333	Cd69	12515	up	3.31
10508734	Ptafr	19204	up	3.29
10450699	H2-Q2|H2-t9|H2-D1	15013 | 630294 | 14964	up	3.26
10430372	Rac2	19354	up	3.25
10497364	Sirpb1|LOC100038947|LOC668101	320832 | 100038947 | 668101	up	3.25
10411595	Naip2	17948	up	3.25
10361234	Hsd11b1	15483	up	3.24
10475448	Duoxa2	66811	up	3.23
10450161	H2-Ea	14968	up	3.23
10471912	Kynu	70789	up	3.22
10514221	Adfp	11520	up	3.22
10409376	Hk3	212032	up	3.22
10461605	Ms4a4b	60361	up	3.21
10381445	Tmem106a	217203	up	3.2
10497349	Sirpb1|LOC668101|LOC100038947	320832 | 668101 | 100038947	up	3.19
10582879	Csprs	114564	up	3.19
10461587	Ms4a4a|LOC624461	666907 | 624461	up	3.19
10450723	H2-T10	15024	up	3.18
10435565	Hcls1	15163	up	3.17
10359181	Tor3a	30935	up	3.16
10582868			up	3.16
10554240	Isg20	57444	up	3.15
10445953	Emr4	52614	up	3.15
10497372	LOC381484	381484	up	3.12
10460237	Unc93b1	54445	up	3.12
10450501	Tnf	21926	up	3.12
10588479	Tlr9	81897	up	3.12
10576034	Irf8	15900	up	3.11
10446253	Vav1	22324	up	3.11
10534202	Ncf1	17969	up	3.1
10585555	Pstpip1	19200	up	3.1
10444268	Tap2	21355	up	3.09
10489850	Znfx1	98999	up	3.07
10532744	Selplg	20345	up	3.07
10603860	Cfp	18636	up	3.07
10508392	Rnf19b	75234	up	3.06
10446282	Emr1	13733	up	3.05
10585699	Fabp5	16592	up	3.04
10469816	Il1rn	16181	up	3.04
10450280	C4a	625018	up	3.04
10444229	H2-DMa	14998	up	3.04
10444841	H2-Q10	15007	up	3.03
10552252	1600014C10Rik	72244	up	3.02
10445774	B430306N03Rik	320148	up	3.02
10427336	Nckap1l	105855	up	3.01
10607870	Tlr7	170743	up	3
10402268	Lgmn	19141	up	3
10598152	LOC625360	625360	up	3
10569017	Ifitm3	66141	up	2.99
10555280	Chrdl2	69121	up	2.99
10388902	Lgals9	16859	up	2.99
10597279	Ccrl2	54199	up	2.99
10490838	Fabp5	16592	up	2.99
10409567	Tifab	212937	up	2.98
10368343	Arg1	11846	up	2.95
10395259	Nampt	59027	up	2.94
10421697	9030625A04Rik	210808	up	2.93
10425066	Csf2rb	12983	up	2.92
10428707	Has2	15117	up	2.91
10512067	Ddx58	230073	up	2.9
10414065	Anxa8	11752	up	2.89
10490632	BC006779	229003	up	2.86
10385507	OTTMUSG00000005523	620913	up	2.85
10420198	Ripk3	56532	up	2.84
10425031	Apol6	71939	up	2.83
10427471	Osmr	18414	up	2.83
10394068	Sectm1a	209588	up	2.83
10547769	Ptpn6	15170	up	2.83
10450496	Lst1	16988	up	2.82
10413047	Plau	18792	up	2.82
10566050	Il18bp	16068	up	2.81
10407327	Emb	13723	up	2.81
10372652	Lyz1	17110	up	2.79
10360028	Fcgr2b	14130	up	2.79
10385511	Psme2|Psme2b-ps	19188 | 621823	up	2.78
10465587	Fermt3	108101	up	2.78
10452316	C3	12266	up	2.77
10351603	Arhgap30	226652	up	2.75
10443527	Pim1	18712	up	2.75
10403871	Aoah	27052	up	2.74
10435497	Stfa2|Stfa2l1	20862 | 268885	up	2.74
10587683	Bcl2a1b|Bcl2a1a|Bcl2a1d|Bcl2a1c	12045 | 12044 | 12047 | 12046	up	2.72
10525158	Oas1b	23961	up	2.72
10393449	Socs3	12702	up	2.72
10560242	C5ar1	12273	up	2.72
10521667	Bst1	12182	up	2.71
10482517	Nmi	64685	up	2.71
10534927	Pilra	231805	up	2.71
10345824	Il18rap	16174	up	2.71
10385118	Dock2	94176	up	2.7
10349968	Chi3l1	12654	up	2.7
10443730	Abcg1	11307	up	2.7
10356248	C130026I21Rik|A530032D15Rik|LOC100041057	620078 | 381287 | 100041057	up	2.7
10475414	B2m	12010	up	2.7
10521678	Cd38	12494	up	2.7
10606714	Gla	11605	up	2.69
10425763	Cyp2d9	13105	up	2.68
10356274	Csprs	114564	up	2.67
10464529	Tcirg1	27060	up	2.65
10450344	C2	12263	up	2.65
10541605	Clec4n	56620	up	2.64
10445767	Treml2	328833	up	2.64
10607950			up	2.64
10536898	Irf5	27056	up	2.64
10360373	E030037K03Rik	319836	up	2.63
10592266	Slc37a2	56857	up	2.63
10530145	Tlr1	21897	up	2.63
10538753			up	2.61
10566205	Dub2a	384701	up	2.61
10572497	Il12rb1	16161	up	2.61
10493565	Adar	56417	up	2.61
10499861	S100a9	20202	up	2.6
10607868	Tlr8	170744	up	2.59
10462442	Il33	77125	up	2.59
10498992	Tlr2	24088	up	2.59
10587331	Gsta1|ENSMUSG00000074179|Gsta2|LOC100042295	14857 | 100042314 | 14858 | 100042295	up	2.59
10416437	Lcp1	18826	up	2.59
10389151	Slfn10|Slfn8	237887 | 276950	up	2.57
10430931	Nfam1	74039	up	2.57
10456904	Pstpip2	19201	up	2.56
10375472	Timd4	276891	up	2.56
10362201	Ctgf	14219	up	2.56
10361133			up	2.55
10574161			up	2.54
10568873	Adam8	11501	up	2.54
10401109	Gpx2	14776	up	2.54
10508772	Fgr	14191	up	2.54
10496001	Cfi	12630	up	2.54
10420030	Psme2	19188	up	2.54
10432640			up	2.52
10508651	Sdc3	20970	up	2.52
10381408	Ifi35	70110	up	2.52
10467578	Pik3ap1	83490	up	2.52
10561008	Ceacam1	26365	up	2.5
10598004	Ccr1	12768	up	2.49
10429128	Sla	20491	up	2.49
10398121	Bdkrb1	12061	up	2.48
10384154	Myo1g	246177	up	2.48
10435697	Popdc2	64082	up	2.48
10347291	Il8rb	12765	up	2.47
10523175	Ereg	13874	up	2.47
10411611	Naip5|Naip7|Birc1f	17951 | 53880 | 17952	up	2.47
10429843	Plec1|LOC100046469|LOC671535	18810 | 100046469 | 671535	up	2.45
10487208	Atp8b4	241633	up	2.45
10587323	Gsta1|Gsta2|ENSMUSG00000074179|LOC100042295	14857 | 14858 | 100042314 | 100042295	up	2.44
10415319	Irf9	16391	up	2.44
10381708	Fmnl1	57778	up	2.44
10542911	Samd9l	209086	up	2.43
10589884	Bcl2a1c	12046	up	2.43
10548817	1100001H23Rik	66857	up	2.43
10498367	P2ry13	74191	up	2.42
10534303	Lat2	56743	up	2.42
10440091	Col8a1	12837	up	2.41
10461765	Lpxn	107321	up	2.41
10425808	Tspo	12257	up	2.4
10583519	Icam1	15894	up	2.38
10419096	Sftpd	20390	up	2.38
10512766	Trim14	74735	up	2.37
10430302	Csf2rb2	12984	up	2.36
10469695	Apbb1ip	54519	up	2.35
10573939	Lpcat2	270084	up	2.35
10452980	Eif2ak2	19106	up	2.35
10460085	Cndp2	66054	up	2.35
10360040	Fcgr3	14131	up	2.34
10458314	Tmem173	72512	up	2.34
10587733	Ctsh	13036	up	2.33
10521205	Sh3bp2	24055	up	2.33
10444068	Tapbp	21356	up	2.33
10409240	Sema4d	20354	up	2.33
10500677	Cd2	12481	up	2.33
10514347	Cdkn2b|LOC100047564	12579 | 100047564	up	2.32
10478875	Zfp313	81018	up	2.32
10541587	Clec4a2	26888	up	2.32
10359307	Tnn	329278	up	2.32
10545588	Hk2	15277	up	2.32
10356271	A530032D15Rik	381287	up	2.32
10459066	LOC100044195	100044195	up	2.32
10595633	Bcl2a1b|Bcl2a1d|Bcl2a1a|Bcl2a1c	12045 | 12047 | 12044 | 12046	up	2.31
10445119	H2-M3	14991	up	2.31
10363498	Ppa1	67895	up	2.31
10513729	Tnfsf8	21949	up	2.31
10588786	D330022A01Rik|Ube1l	320169 | 74153	up	2.31
10496771	Mcoln2	68279	up	2.31
10425092	Pscd4	72318	up	2.3
10499899	Sprr1a	20753	up	2.3
10533304	Trafd1	231712	up	2.3
10516620	Lck	16818	up	2.29
10360306	Slamf8	74748	up	2.29
10357604	Ikbke	56489	up	2.29
10538791	Tnip3	414084	up	2.29
10503098	Lyn	17096	up	2.28
10537227	Tmem140	68487	up	2.28
10433114	Itga5	16402	up	2.28
10559478	Pira3|Pira11|Pira4|Pira7|Pira2|LOC100038909	18726 | 18724 | 18727 | 18730 | 18725 | 100038909	up	2.27
10538921	Igkv1-117|LOC100046350	16098 | 100046350	up	2.27
10544588	Gimap3	83408	up	2.27
10412123	Ncf2	17970	up	2.27
10519951	A530088I07Rik	212167	up	2.27
10534935	Pilrb1	170741	up	2.26
10548552	Klra2	16633	up	2.26
10542040	Parp11	101187	up	2.26
10432957	Itgb7	16421	up	2.26
10445758	Treml4	224840	up	2.26
10566144	Trim21|LOC100045519	20821 | 100045519	up	2.25
10387838	Alox12e	11685	up	2.24
10345752	Il1r2	16178	up	2.24
10532711	Cmklr1	14747	up	2.24
10382438	Cd300a	217303	up	2.23
10411622	Birc1f|Naip7	17952 | 53880	up	2.22
10489391	Ada	11486	up	2.22
10455015			up	2.22
10427628	Il7r	16197	up	2.21
10402585	Wars	22375	up	2.21
10502655	Cyr61	16007	up	2.21
10416566	Epsti1	108670	up	2.2
10466200	Ms4a7	109225	up	2.2
10542953	Tfpi2	21789	up	2.2
10441601	Tagap|LOC100038946	72536 | 100038946	up	2.2
10409502	Dok3	27261	up	2.2
10481164	Slc2a6	227659	up	2.19
10519607	4930420K17Rik	652925	up	2.19
10489891	B4galt5	56336	up	2.19
10502552	Clca1	12722	up	2.19
10522288	Shisa3	330096	up	2.18
10465059	Ctsw	13041	up	2.18
10394054	Cd7	12516	up	2.18
10587690	Bcl2a1b|Bcl2a1d|Bcl2a1a|Bcl2a1c	12045 | 12047 | 12044 | 12046	up	2.18
10500911	Mov10	17454	up	2.17
10401519	Npc2	67963	up	2.17
10424731	Gsdmd	69146	up	2.17
10368144	Tnfaip3	21929	up	2.17
10570018	Tnfsf13b	24099	up	2.16
10537410	Tbxas1	21391	up	2.16
10414527	Pnp2|Pnp1	667034 | 18950	up	2.15
10565958	P2ry6	233571	up	2.14
10542981	Gmfg	63986	up	2.14
10572897	Hmox1	15368	up	2.14
10518686	Pik3cd	18707	up	2.14
10476945	Cst7	13011	up	2.14
10482929	Ly75	17076	up	2.13
10348244	Inpp5d	16331	up	2.13
10547976	Tapbpl	213233	up	2.13
10550509	Pglyrp1	21946	up	2.13
10484987	Nr1h3	22259	up	2.13
10541246	Il17ra	16172	up	2.13
10516956	Smpdl3b	100340	up	2.13
10489246	Mafb	16658	up	2.12
10538290	Snx10	71982	up	2.12
10495967	Tifa|LOC637082	211550 | 637082	up	2.12
10582303	Cyba	13057	up	2.12
10520452	Il6	16193	up	2.12
10563178	Cd37	12493	up	2.11
10599487	Sash3	74131	up	2.11
10425866	Parvg	64099	up	2.11
10464137	9930023K05Rik	226245	up	2.11
10583870	Bmper	73230	up	2.1
10444056	Daxx	13163	up	2.1
10478633	Mmp9	17395	up	2.1
10498345	Gpr171	229323	up	2.09
10377804	Arrb2	216869	up	2.09
10435920	Cd200r4|F630003A18Rik|LOC100044182|Cd200r2	239849 | 319823 | 100044182 | 271375	up	2.09
10383479	Hmga1|Hmga1-rs1	15361 | 111241	up	2.09
10447904	Unc93a	381058	up	2.09
10544982	Nt5c3	107569	up	2.08
10363445	4632428N05Rik	74048	up	2.08
10498350	P2ry14	140795	up	2.08
10569504	Tnfrsf23	79201	up	2.08
10443463	Cdkn1a	12575	up	2.08
10441003	Runx1	12394	up	2.06
10544610	Igf2bp3	140488	up	2.06
10467191	Ankrd1	107765	up	2.06
10448409	Prss22	70835	up	2.06
10545101	Ptgds2	54486	up	2.05
10379721	Ccl4	20303	up	2.05
10584841	Amica1	270152	up	2.05
10433507	Ciita	12265	up	2.05
10358408	Rgs1	50778	up	2.04
10539739	Asprv1	67855	up	2.04
10374333	Ikzf1	22778	up	2.04
10344966	Ly96	17087	up	2.04
10450069	EG630499	630499	up	2.04
10415282	Psme1	19186	up	2.04
10464560	Aldh3b1	67689	up	2.04
10469828	Psd4	215632	up	2.04
10557342	Il21r	60504	up	2.03
10451646	A530064D06Rik	328830	up	2.03
10574246	Gpr114	382045	up	2.03
10406205	Erap1	80898	up	2.02
10347921	A530040E14Rik	621875	up	2.02
10607467	Sat1	20229	up	2.01
10606355	Cysltr1	58861	up	2.01
10606058	Cxcr3	12766	up	2.01
10383502	Slc16a3	80879	up	2.01
10376366	2210415F13Rik	70163	up	2.01
10365290	Chst11	58250	up	2.01
10521709	Lap3	66988	up	2
10502156	Ccdc109b	66815	up	2
10366848	B4galnt1	14421	up	2
10513739	Tnc	21923	up	2
10462140	Dock8	76088	up	2
10435769	Zbtb20	56490	down	2
10591978	Hnt	235106	down	2
10440258	Epha3	13837	down	2
10447649	Fndc1|LOC100039091	68655 | 100039091	down	2
10556076	Olfml1	244198	down	2.01
10492774	Dchs2|LOC633371	229459 | 633371	down	2.01
10598771	Maoa	17161	down	2.01
10473444	Agtrl1	23796	down	2.01
10356177	Dner|1810011H11Rik	227325 | 69069	down	2.01
10498383	Igsf10	242050	down	2.01
10548951	Rergl	632971	down	2.01
10400510	Clec14a	66864	down	2.02
10424140	Col14a1	12818	down	2.02
10505954	Tek	21687	down	2.02
10554808	Fzd4	14366	down	2.03
10353346	Pkhd1	241035	down	2.04
10568436	Fgfr2	14183	down	2.04
10376778	Mfap4	76293	down	2.04
10529457	Cpz	242939	down	2.05
10585286	Arhgap20	244867	down	2.05
10358605	Hmcn1	545370	down	2.05
10359582	Fmo2	55990	down	2.05
10385635	Zfp354c	30944	down	2.05
10474129	E430002G05Rik	210622	down	2.05
10476633	Pcsk2	18549	down	2.05
10498379	Igsf10	242050	down	2.06
10393904	Notum	77583	down	2.07
10346000	Gulp1	70676	down	2.07
10498775	Golim4	73124	down	2.07
10508533	Col16a1	107581	down	2.07
10358607	Hmcn1	545370	down	2.08
10485198	Tspan18	241556	down	2.08
10483081	Fap	14089	down	2.08
10369690	Tet1	52463	down	2.08
10420596	Tnfrsf19	29820	down	2.08
10417212	Itgbl1	223272	down	2.09
10457587	Zfp521	225207	down	2.09
10466735	Gm967	381217	down	2.09
10358571	Hmcn1	545370	down	2.09
10358521	Hmcn1	545370	down	2.09
10358579	Hmcn1	545370	down	2.09
10587616	Prss35	244954	down	2.1
10455901	Slc27a6	225579	down	2.1
10355500	Igfbp5	16011	down	2.1
10519886	Sema3c	20348	down	2.1
10389795	Stxbp4	20913	down	2.11
10539449	Atp6v1b1	110935	down	2.11
10369688	Tet1	52463	down	2.11
10494174	Sema6c	20360	down	2.12
10350341			down	2.12
10436304	Abi3bp	320712	down	2.13
10495794	Pde5a	242202	down	2.13
10598062			down	2.13
10413932	E130203B14Rik	320736	down	2.13
10591139	Naalad2	72560	down	2.14
10528227	Gnai1	14677	down	2.14
10358621	Hmcn1	545370	down	2.14
10390196	B4galnt2	14422	down	2.14
10349947	Fmod	14264	down	2.15
10402211	Fbln5	23876	down	2.15
10495613	4833424O15Rik	75769	down	2.16
10590663	Gria4|LOC100044208	14802 | 100044208	down	2.16
10471216	Lamc3	23928	down	2.17
10537627	Prss2	22072	down	2.17
10522217	Limch1	77569	down	2.17
10601942	Nrk	27206	down	2.17
10460947	Pygm	19309	down	2.17
10521038	Slc5a1	20537	down	2.17
10587231	Bmp5	12160	down	2.18
10356968	Pam	18484	down	2.18
10554129	B130024G19Rik	434198	down	2.19
10554063	Adamts17	233332	down	2.19
10574572	2210023G05Rik	72361	down	2.19
10428796	Fbxo32	67731	down	2.19
10439321	Slc15a2	57738	down	2.19
10358623	Hmcn1	545370	down	2.19
10459225			down	2.2
10584600			down	2.22
10358613	Hmcn1	545370	down	2.22
10599348	Gria3	53623	down	2.23
10484503	Lrrc55	241528	down	2.23
10511363	Penk1	18619	down	2.23
10572130	Lpl	16956	down	2.24
10405779			down	2.24
10358617	Hmcn1	545370	down	2.24
10395457	Etv1	14009	down	2.26
10358557	Hmcn1	545370	down	2.26
10393936	Cbr2	12409	down	2.26
10607156	Dcx	13193	down	2.26
10358529	Hmcn1	545370	down	2.27
10385096	Kcnip1	70357	down	2.27
10346250	Mstn	17700	down	2.27
10358615	Hmcn1	545370	down	2.27
10358619	Hmcn1	545370	down	2.27
10562761	Clec11a	20256	down	2.27
10405033	Ecm2	407800	down	2.28
10411709	Cdk7	12572	down	2.29
10449467	Clps	109791	down	2.29
10358593	Hmcn1	545370	down	2.29
10358585	Hmcn1	545370	down	2.3
10358589	Hmcn1	545370	down	2.3
10358527	Hmcn1	545370	down	2.3
10358650	Hmcn1	545370	down	2.31
10530089	Cckar	12425	down	2.31
10428376	Angpt1	11600	down	2.31
10365545	Pah	18478	down	2.32
10447056	Qpct	70536	down	2.32
10576569	BC021891	234878	down	2.32
10529875	Ldb2	16826	down	2.32
10483074	Gcg	14526	down	2.33
10358662	Hmcn1	545370	down	2.33
10358581	Hmcn1	545370	down	2.33
10358519	Hmcn1	545370	down	2.34
10481278	Cel	12613	down	2.34
10405781			down	2.35
10600901	Ar	11835	down	2.36
10438753	Leprel1	210530	down	2.37
10373179	Gli1	14632	down	2.37
10401673	Tgfb3	21809	down	2.37
10471882	Olfml2a	241327	down	2.37
10391561	Pyy	217212	down	2.4
10603764	Ndph	17986	down	2.4
10531931	Sparcl1	13602	down	2.4
10575917	Wfdc1	67866	down	2.41
10405063	Ogn	18295	down	2.41
10358595	Hmcn1	545370	down	2.42
10358656	Hmcn1	545370	down	2.42
10561212	Ltbp4	108075	down	2.43
10604576	Gpc3	14734	down	2.43
10419416	3632451O06Rik	67419	down	2.43
10493555	Kcnn3	140493	down	2.43
10454885	Slc4a9	240215	down	2.43
10358569	Hmcn1	545370	down	2.44
10438730	Sst	20604	down	2.44
10574780	Hsd11b2	15484	down	2.44
10360270	Atp1a2	98660	down	2.44
10360664	ENSMUSG00000056615	791296	down	2.45
10405047	Aspn	66695	down	2.45
10418898	Ppyr1	19065	down	2.45
10391555	Ppy	19064	down	2.46
10377774	Mgl2	216864	down	2.47
10363762	Tmem26	327766	down	2.47
10480090	Itga8	241226	down	2.47
10458046	D0H4S114	27528	down	2.48
10355984	Serpine2	20720	down	2.49
10491732	Fat4	329628	down	2.5
10369702	Tet1	52463	down	2.51
10358563	Hmcn1	545370	down	2.51
10358490	Hmcn1	545370	down	2.52
10601834	Gprasp2	245607	down	2.52
10358666	Hmcn1	545370	down	2.53
10423654	Osr2	107587	down	2.53
10368409	Lama2	16773	down	2.54
10476321	Prnd	26434	down	2.55
10559790	Zim1	22776	down	2.56
10358658	Hmcn1	545370	down	2.57
10358597	Hmcn1	545370	down	2.57
10494804	Casq2	12373	down	2.58
10358553	Hmcn1	545370	down	2.59
10358587	Hmcn1	545370	down	2.59
10358637	Hmcn1	545370	down	2.59
10395409	Meox2	17286	down	2.6
10551293	Cyp2f2	13107	down	2.6
10358545	Hmcn1	545370	down	2.6
10523376	Fras1	231470	down	2.64
10368240	Tcf21	21412	down	2.65
10579894	Hhip	15245	down	2.65
10428814	Anxa13	69787	down	2.65
10355278	Erbb4	13869	down	2.65
10395428	Dgkb	217480	down	2.65
10358575	Hmcn1	545370	down	2.67
10358583	Hmcn1	545370	down	2.7
10366546	Cpm	70574	down	2.71
10521759	Slit2	20563	down	2.71
10358555	Hmcn1	545370	down	2.72
10501026	Chi3l4	104183	down	2.72
10379936	Tbx2	21385	down	2.73
10358547	Hmcn1	545370	down	2.73
10358549	Hmcn1	545370	down	2.73
10358660	Hmcn1	545370	down	2.75
10350173	Tnnt2	21956	down	2.77
10358515	Hmcn1	545370	down	2.78
10358517	Hmcn1	545370	down	2.79
10358631	Hmcn1	545370	down	2.79
10358567	Hmcn1	545370	down	2.79
10440647	Cldn8	54420	down	2.79
10344981	Pi15	94227	down	2.82
10358535	Hmcn1	545370	down	2.82
10578904	Cpe	12876	down	2.82
10477986	Nnat	18111	down	2.83
10358559	Hmcn1	545370	down	2.83
10410039	Ptch1	19206	down	2.83
10508052	Grik3	14807	down	2.84
10358525	Hmcn1	545370	down	2.87
10569618	Tmem16a	101772	down	2.88
10536635	A430107O13Rik	214642	down	2.89
10351455	Rgs5	19737	down	2.9
10540401	Lrrn1	16979	down	2.9
10506929	Calr4	108802	down	2.91
10456184	Apcdd1	494504	down	2.94
10602105	Col4a5	12830	down	2.96
10456513	Mc5r	17203	down	2.97
10427796	Npr3	18162	down	2.99
10358648	Hmcn1	545370	down	3.03
10358664	Hmcn1	545370	down	3.06
10358654	Hmcn1	545370	down	3.06
10351463	Rgs5	19737	down	3.06
10427496	Egflam	268780	down	3.07
10358577	Hmcn1	545370	down	3.07
10358561	Hmcn1	545370	down	3.08
10358652	Hmcn1	545370	down	3.15
10423520	Sema5a	20356	down	3.15
10358633	Hmcn1	545370	down	3.16
10601519	Klhl4	237010	down	3.22
10358533	Hmcn1	545370	down	3.24
10499189	Fcrls	80891	down	3.24
10358670	Hmcn1	545370	down	3.3
10363157	Pln	18821	down	3.38
10445718	Pgc	109820	down	3.39
10358668	Hmcn1	545370	down	3.41
10358565	Hmcn1	545370	down	3.41
10436623	Chodl	246048	down	3.42
10581355	Ctrl	109660	down	3.47
10525932	Tmem132c	208213	down	3.49
10501074	Gm131|LOC634449	229697 | 634449	down	3.51
10466712	Mamdc2	71738	down	3.56
10379731	Kal1	14038	down	3.81
10379866	Car4	12351	down	4.1
10572928	Rasd2	75141	down	4.12
10366653	Wif1	24117	down	4.13
10492355	Mme	17380	down	4.18
10405633	Ntrk2	18212	down	4.22
10395201	Slc26a3	13487	down	4.65
10603066	Ace2	70008	down	4.68
