# Supplementary material for: Integrative genomics identifies candidate microRNAs for pathogenesis of experimental biliary atresia
Source: BMC Syst Biol. 2013 Oct 20;7:104. doi: 10.1186/1752-0509-7-104 (PMC3819657; doi:10.1186/1752-0509-7-104)
Supplement: Additional file 7 — List of genes that changed the levels of expression by ≥2 fold after RRV on day 14 (when compared to saline controls; P < 0.05 and 5% FDR). [file 1752-0509-7-104-S7.xlsx]

## Sheet: Sheet1
Transcript Cluster ID	Gene symbol	Entrez gene ID	Regulation In RRV condition	Fold change
10539194	Reg2	19693	up	77.83
10545231	LOC100047053	100047053	up	54.27
10539179	Reg3b	18489	up	53.35
10587331	Gsta1|ENSMUSG00000074179|Gsta2|LOC100042295	14857 | 100042314 | 14858 | 100042295	up	49.64
10587323	Gsta1|Gsta2|ENSMUSG00000074179|LOC100042295	14857 | 14858 | 100042314 | 100042295	up	49.09
10539186	Reg3a	19694	up	40.23
10544320	1810009J06Rik|LOC100040208	73626 | 100040208	up	30.93
10545247	LOC100047162	100047162	up	28.24
10537561	1810009J06Rik|LOC100040208	73626 | 100040208	up	28.06
10589703	Ltf	17002	up	21.92
10545569	Reg3g	19695	up	20.31
10531126	Igj	16069	up	19.99
10595148	Gsta2|ENSMUSG00000074179|Gsta1|LOC100042295	14858 | 100042314 | 14857 | 100042295	up	18.75
10402991	Ighvq52.3.8	380800	up	17.24
10587339	ENSMUSG00000074179|Gsta2|Gsta1	100042314 | 14858 | 14857	up	17.03
10567366	Gp2	67133	up	16.75
10545198	Gm1499|Gm1524|EG667683	385109 | 385253 | 667683	up	14.88
10486956	Duox2	214593	up	14.39
10563597	Saa3	20210	up	14.19
10435497	Stfa2|Stfa2l1	20862 | 268885	up	13.47
10580663	AU018778	234564	up	12.93
10583133	Mmp7	17393	up	12.73
10589535	Ngp	18054	up	12.52
10475448	Duoxa2	66811	up	12.49
10545196	Igk-C|Gm1524|Gm1499|Gm1418|Gm189|Igkv4-74	16071 | 385253 | 385109 | 384514 | 235952 | 236047	up	11.94
10545215	Igk-V28|Igkv12-46	16114 | 692245	up	11.61
10545184	Igkv4-74|Gm189|Gm1524|LOC100047316	236047 | 235952 | 385253 | 100047316	up	11.4
10545177			up	11.18
10545220			up	9.72
10481627	Lcn2	16819	up	9.71
10493831	S100a8	20201	up	9.11
10502622	Clca3	23844	up	9.05
10545187	Igkv4-74|Gm1524|Gm1502|LOC100047316	236047 | 385253 | 385120 | 100047316	up	8.82
10538880			up	8.51
10545173	LOC672291	672291	up	8.5
10401109	Gpx2	14776	up	8.46
10499861	S100a9	20202	up	7.47
10545561	Reg3d	30053	up	7.2
10498024	Slc7a11	26570	up	7
10598041			up	6.87
10545208	Gm189	235952	up	6.82
10416689	Olfm4	380924	up	6.73
10569020	Ifitm6	213002	up	6.43
10545175			up	6.24
10538871			up	6.2
10439292	BC100530|Stfa1|Stfa3|EG408196|BC117090	100034684 | 20861 | 20863 | 408196 | 100034679	up	6.11
10386197	2210407C18Rik	78354	up	6.07
10537146	Akr1b8	14187	up	6
10469786	Il1f9	215257	up	5.81
10415438	Mcpt2	17225	up	5.76
10438405	Igl-V1|Igl-J2|Igl-V2|LOC433053	16142 | 404739 | 110612 | 433053	up	5.41
10349968	Chi3l1	12654	up	5.28
10439299	Stfa3|Stfa1	20863 | 20861	up	5.26
10449452	Fkbp5	14229	up	5.13
10429564	Ly6a	110454	up	4.99
10538882	EG434025	434025	up	4.99
10523120	Cxcl5	20311	up	4.99
10439296	Stfa2	20862	up	4.96
10578857	Anxa10	26359	up	4.73
10389207	Ccl5	20304	up	4.55
10389894	Abcc3	76408	up	4.53
10538903	ENSMUSG00000076577|LOC100046552|Igk|Igkv6-25|Igk-V21-4|Igk-V28|LOC676193	100101480 | 100046552 | 243469 | 381784 | 626347 | 16114 | 676193	up	4.51
10403021	EG629908|LOC634100	629908 | 634100	up	4.51
10360406	Ifi205	226695	up	4.48
10363070	Gp49a|Lilrb4	14727 | 14728	up	4.39
10461587	Ms4a4a|LOC624461	666907 | 624461	up	4.35
10598203	Ccl28	56838	up	4.24
10411611	Naip5|Naip7|Birc1f	17951 | 53880 | 17952	up	4.2
10379727	OTTMUSG00000000971	100034251	up	4.13
10523359	Cxcl13	55985	up	4.1
10556769	Acsm3	20216	up	4.09
10349671	Slc26a9	320718	up	4.05
10441244	ORF9	52793	up	4.04
10398075	Serpina3n	20716	up	4.04
10345065	Gsta3	14859	up	4.03
10398665	Tnfaip2	21928	up	3.94
10551226	Cyp2a4|Cyp2a5	13086 | 13087	up	3.83
10349580	Pigr	18703	up	3.82
10515282	Tspan1	66805	up	3.8
10561008	Ceacam1	26365	up	3.78
10593015	Cd3g	12502	up	3.74
10574023	Mt2	17750	up	3.72
10500710	BC037703	242125	up	3.71
10449657	Tff3	21786	up	3.71
10598075			up	3.7
10587315	Gsta4	14860	up	3.7
10451953	Lrg1	76905	up	3.69
10545190			up	3.68
10429568	Ly6c1|Ly6c2|LOC100041546	17067 | 100093633 | 100041546	up	3.68
10403312	Akr1c19	432720	up	3.65
10347291	Il8rb	12765	up	3.64
10545202	Gm1077|Gm1418	381831 | 384514	up	3.6
10403015	IghmAC38.205.12|Igh-Ia|Igh-VJ558|Igh-2|Igh-1a|Ighg|LOC544903|LOC544910|LOC634275|LOC675659|LOC634541|LOC634206	380820 | 16031 | 16061 | 238447 | 380793 | 380794 | 544903 | 544910 | 634275 | 675659 | 634541 | 634206	up	3.6
10496425	Adh7	11529	up	3.58
10435288	Muc13	17063	up	3.56
10376366	2210415F13Rik	70163	up	3.51
10493858	Sprr2a|LOC100042514	20755 | 100042514	up	3.46
10493856	Sprr2a|LOC100042514	20755 | 100042514	up	3.45
10411622	Birc1f|Naip7	17952 | 53880	up	3.42
10415431	Mcpt1	17224	up	3.38
10503341	Cdh17	12557	up	3.32
10586168			up	3.31
10502949			up	3.31
10587266	Gclc	14629	up	3.28
10558992	Muc2|LOC100039649	17831 | 100039649	up	3.27
10537169	Akr1b7	11997	up	3.25
10541614	Clec4d	17474	up	3.24
10436978	Cbr3	109857	up	3.23
10351368	Gpa33	59290	up	3.18
10598023			up	3.18
10403057	LOC641089	641089	up	3.18
10424683	Ly6g	17072	up	3.17
10366994	Myo1a	432516	up	3.15
10411595	Naip2	17948	up	3.1
10351509	Fcgr4	246256	up	3.1
10522819	Ugt2b35	243085	up	3.1
10429573	Ly6c1|Ly6c2|LOC100041546	17067 | 100093633 | 100041546	up	3.1
10369615	Srgn	19073	up	3.06
10583100	Mmp8	17394	up	3.06
10466210	Ms4a6d	68774	up	3.04
10477061	Srxn1	76650	up	3.03
10403034	Igh|LOC676399|LOC100046275	111507 | 676399 | 100046275	up	3.02
10518570	Pgd	110208	up	3.01
10389231	Ccl3	20302	up	3.01
10429520	Ly6d	17068	up	3.01
10403009	LOC100045391	100045391	up	3
10349648	Ctse	13034	up	3
10498992	Tlr2	24088	up	2.99
10502791	Ifi44	99899	up	2.99
10360377	AI607873	226691	up	2.97
10493850	Sprr2a|LOC100042514	20755 | 100042514	up	2.97
10551282	LOC100047728	100047728	up	2.96
10417568	Oit1	18300	up	2.95
10575926	Atp2c2	69047	up	2.95
10419198	Ero1l	50527	up	2.95
10463836	Gsto1	14873	up	2.94
10582997	Casp4|LOC100044206	12363 | 100044206	up	2.93
10444814	H2-Q2|H2-gs10|H2-Q1	15013 | 436493 | 15006	up	2.9
10363082	Lilrb4	14728	up	2.9
10453057	Cyp1b1	13078	up	2.89
10403018	IghmAC38.205.12|Igh-Ia|Igh-VJ558|Igh-2|Igh-1a|Ighg|LOC544903|LOC544910|LOC634275|LOC675659	380820 | 16031 | 16061 | 238447 | 380793 | 380794 | 544903 | 544910 | 634275 | 675659	up	2.89
10598071			up	2.89
10603551	Cybb	13058	up	2.88
10601385	Tlr13	279572	up	2.88
10461614	Ms4a6c	73656	up	2.86
10435112	Muc4	140474	up	2.86
10436967	Cbr1	12408	up	2.86
10438415	Igl-V2|Igl-C2	110612 | 110786	up	2.86
10569102	Irf7	54123	up	2.84
10574149			up	2.83
10571274	Gsr	14782	up	2.82
10444821	H2-Q8	15019	up	2.82
10563112	Snord33	27208	up	2.82
10555280	Chrdl2	69121	up	2.81
10467115	Ankrd22	52024	up	2.81
10547657	C3ar1	12267	up	2.8
10458278	2010001M09Rik	69816	up	2.78
10499354	Bglap-rs1	12095	up	2.75
10392845	Cd300lf	246746	up	2.75
10557300	Aqp8	11833	up	2.73
10598077			up	2.73
10444824	H2-Q6	110557	up	2.72
10365260	Txnrd1	50493	up	2.72
10582985	Casp1|LOC100044207	12362 | 100044207	up	2.71
10494271	Ctss	13040	up	2.71
10379636	Slfn4	20558	up	2.71
10401454	Entpd5	12499	up	2.7
10444780	H2-D1|H2-L	14964 | 14980	up	2.68
10594758	Gcnt3	72077	up	2.67
10555297	Kcne3	57442	up	2.67
10557862	Itgam	16409	up	2.66
10598004	Ccr1	12768	up	2.65
10501218	Gstm3	14864	up	2.64
10598976	Timp1	21857	up	2.63
10351197	Sell	20343	up	2.63
10585186	1600029D21Rik	76509	up	2.62
10581538	Nqo1	18104	up	2.62
10539739	Asprv1	67855	up	2.62
10403054	LOC435333|LOC382693|Igh-Ia|Igh-VJ558|Igh-2|Igh-1a|Ighg|LOC544903|LOC544910|LOC634275|LOC675659	435333 | 382693 | 16031 | 16061 | 238447 | 380793 | 380794 | 544903 | 544910 | 634275 | 675659	up	2.61
10598027			up	2.59
10486191	Ppp1r14d	72112	up	2.58
10508074	Csf3r	12986	up	2.57
10422280	Abcc4	239273	up	2.57
10538187	Gpnmb	93695	up	2.56
10461622	Ms4a6b	69774	up	2.55
10436100	Retnlg	245195	up	2.55
10526085			up	2.55
10498653	1110032A04Rik	66183	up	2.54
10495223	Eps8l3	99662	up	2.54
10445293	Pla2g7	27226	up	2.53
10598081			up	2.53
10578916	Sc4mol	66234	up	2.52
10452815	Xdh	22436	up	2.52
10603087	Pir	69656	up	2.51
10444258	Psmb8	16913	up	2.51
10390850	Krt20	66809	up	2.5
10489463	Slpi	20568	up	2.5
10565727	Tsku	244152	up	2.49
10360398	Ifi202b	26388	up	2.48
10430006	Slc39a4	72027	up	2.47
10495763	Gclm	14630	up	2.47
10507500	Slc6a9	14664	up	2.47
10347218			up	2.46
10559467	Pira11|Pira6|Pira4|Pira3|Pira7|Pira2|Lilrb3|LOC100041146|LOC100038909	18724 | 18729 | 18727 | 18726 | 18730 | 18725 | 18733 | 100041146 | 100038909	up	2.46
10554034	Lass3	545975	up	2.45
10544273	Clec5a	23845	up	2.44
10491952	Mgst2	211666	up	2.44
10403048	Ighv1-72|Igh-Ia|Igh-VJ558|Igh-2|Igh-1a|Ighg|LOC544903|LOC544910|LOC634275|LOC675659|LOC631518|LOC546230	619916 | 16031 | 16061 | 238447 | 380793 | 380794 | 544903 | 544910 | 634275 | 675659 | 631518 | 546230	up	2.43
10541555	Clec4a1	269799	up	2.42
10543067	Asns	27053	up	2.42
10345752	Il1r2	16178	up	2.42
10380174	Mpo	17523	up	2.41
10389222	Ccl6	20305	up	2.41
10403023	EG629908	629908	up	2.41
10499358	Bglap2|Bglap1|Bglap-rs1	12097 | 12096 | 12095	up	2.4
10566358	Trim30	20128	up	2.4
10607870	Tlr7	170743	up	2.4
10444244	Tap1	21354	up	2.4
10466659	Gda	14544	up	2.4
10414065	Anxa8	11752	up	2.4
10385533	Tgtp|OTTMUSG00000005523	21822 | 620913	up	2.39
10533198	Oas2	246728	up	2.38
10385518	Tgtp|OTTMUSG00000005523	21822 | 620913	up	2.37
10379633	Slfn1	20555	up	2.35
10366774	Avil	11567	up	2.35
10407327	Emb	13723	up	2.34
10516266	Zc3h12a	230738	up	2.34
10424676	Ly6e	17069	up	2.34
10417544	Acox2	93732	up	2.34
10387855	Alox15	11687	up	2.33
10448124	Fpr1	14293	up	2.32
10345840	Slc9a4	110895	up	2.32
10488879	Gss	14854	up	2.32
10408531	Gmds	218138	up	2.31
10552406	Nkg7	72310	up	2.3
10351563	B4galt3	57370	up	2.3
10364194	Lss	16987	up	2.28
10466779	Pip5k1b	18719	up	2.27
10463016	Cyp2c65	72303	up	2.26
10379535	Ccl8|LOC100048554	20307 | 100048554	up	2.26
10487597	Il1b	16176	up	2.24
10547621	Apobec1	11810	up	2.24
10580678	Ces1	12623	up	2.23
10375265	Atp10b	319767	up	2.23
10527920	Cyp51	13121	up	2.23
10517517	C1qa	12259	up	2.22
10413542	Tkt	21881	up	2.22
10501020	Chi3l3	12655	up	2.21
10422760	Fyb	23880	up	2.21
10360382	Ifi204|Mnda|Ifi205	15951 | 381308 | 226695	up	2.21
10550509	Pglyrp1	21946	up	2.21
10424349	Sqle	20775	up	2.21
10478698	Eya2	14049	up	2.21
10517508	C1qb	12260	up	2.21
10403063	LOC100046275|LOC676399	100046275 | 676399	up	2.2
10605338	G6pdx	14381	up	2.2
10574027	Mt1	17748	up	2.19
10501063	Cd53	12508	up	2.19
10361152	Gstp2|Gstp1	14869 | 14870	up	2.18
10593225	Zbtb16	235320	up	2.18
10464586	Gstp2	14869	up	2.18
10347222			up	2.17
10450075	H2-K1	14972	up	2.17
10578264	Msr1	20288	up	2.17
10540897	Pparg	19016	up	2.15
10392440	Slc16a6	104681	up	2.15
10477250	Hck	15162	up	2.15
10381458	Rnu2	19848	up	2.15
10430372	Rac2	19354	up	2.15
10347224			up	2.15
10452879	Nlrc4	268973	up	2.14
10400304	Egln3	112407	up	2.14
10347220			up	2.14
10379650	Slfn3	20557	up	2.14
10446253	Vav1	22324	up	2.13
10538993	Cd8a	12525	up	2.13
10578688	Rnu2	19848	up	2.13
10397645	Gpr65	14744	up	2.13
10531261	Rassf6	73246	up	2.12
10420198	Ripk3	56532	up	2.12
10461721	Mpeg1	17476	up	2.12
10533246	Oas1g|Oas1a	23960 | 246730	up	2.12
10386093			up	2.11
10358476	Prg4	96875	up	2.11
10382844			up	2.11
10582275	Slc7a5	20539	up	2.1
10482762	Idi1	319554	up	2.1
10531724	Plac8	231507	up	2.09
10473399	Prg2	19074	up	2.09
10360070	Fcer1g	14127	up	2.09
10384458	Plek	56193	up	2.09
10464137	9930023K05Rik	226245	up	2.09
10435501	Stfa1|Stfa3	20861 | 20863	up	2.08
10587150	Myo5c	208943	up	2.08
10545425	Sh2d6	71130	up	2.08
10499483	Fdps	110196	up	2.08
10478525	Wfdc2	67701	up	2.08
10579602	B3gnt3	72297	up	2.08
10381472	Rnu2	19848	up	2.07
10391488	Rnu2	19848	up	2.07
10562709	Cd33	12489	up	2.07
10381470	Rnu2	19848	up	2.07
10381460	Rnu2	19848	up	2.07
10444830	H2-Q8|H2-Q7|H2-Q6	15019 | 15018 | 110557	up	2.07
10429128	Sla	20491	up	2.07
10417273	Esd	13885	up	2.06
10517513	C1qc	12262	up	2.06
10547664	Clec4e	56619	up	2.05
10402575	Degs2	70059	up	2.05
10559454	Pira11|Pira4|Pira6|Pira3|Pira7|Pira2|LOC100038909|LOC100041146	18724 | 18727 | 18729 | 18726 | 18730 | 18725 | 100038909 | 100041146	up	2.05
10421143	Adam28	13522	up	2.05
10445746	Trem1	58217	up	2.05
10358224	Ptprc	19264	up	2.04
10438592	Liph	239759	up	2.04
10445826	Mocs1	56738	up	2.04
10541354	A2m	232345	up	2.03
10550906	Plaur	18793	up	2.03
10402864	Igh-6|Ighg|Igh-VJ558|AI324046|Igh-VS107|Igh-5|Ighg1|Igh-3|LOC380804|Igh-Ia|Igh-2|Igh-1a|LOC544903|LOC544910|LOC634275|LOC675659|LOC630565	16019 | 380794 | 111507 | 16061 | 380795 | 16065 | 380797 | 16017 | 16016 | 380804 | 16031 | 238447 | 380793 | 544903 | 544910 | 634275 | 675659 | 630565	up	2.03
10387536	Cd68	12514	up	2.03
10560242	C5ar1	12273	up	2.02
10547153	Alox5	11689	up	2.02
10402268	Lgmn	19141	up	2.02
10562812	Spib	272382	up	2.02
10541605	Clec4n	56620	up	2.01
10571312	Dusp4	319520	up	2.01
10356968	Pam	18484	down	2.01
10379731	Kal1	14038	down	2.01
10607499	Phex	18675	down	2.02
10554045	Adamts17	233332	down	2.02
10590663	Gria4|LOC100044208	14802 | 100044208	down	2.03
10368240	Tcf21	21412	down	2.04
10363762	Tmem26	327766	down	2.04
10483163	Grb14	50915	down	2.06
10350173	Tnnt2	21956	down	2.06
10373197	Inhbc	16325	down	2.06
10499189	Fcrls	80891	down	2.06
10511375	Cyp7a1	13122	down	2.06
10417713	Rarb	218772	down	2.06
10355984	Serpine2	20720	down	2.07
10347307	Gpbar1	227289	down	2.07
10511665	Necab1	69352	down	2.07
10419392	1700011H14Rik	67082	down	2.08
10603746	Maob	109731	down	2.08
10549079	Gys2	232493	down	2.08
10480751	C8g	69379	down	2.1
10348702	Agxt	11611	down	2.11
10585015	Apoa5	66113	down	2.12
10525932	Tmem132c	208213	down	2.13
10376778	Mfap4	76293	down	2.14
10450444	Apom	55938	down	2.14
10391555	Ppy	19064	down	2.15
10498386	Igsf10	242050	down	2.15
10498383	Igsf10	242050	down	2.15
10530089	Cckar	12425	down	2.16
10420596	Tnfrsf19	29820	down	2.16
10568536	Cpxm2	55987	down	2.17
10512904	Aldob	230163	down	2.19
10529457	Cpz	242939	down	2.19
10462473	Mbl2	17195	down	2.19
10423520	Sema5a	20356	down	2.19
10460947	Pygm	19309	down	2.19
10360328	Apcs	20219	down	2.21
10447056	Qpct	70536	down	2.22
10498379	Igsf10	242050	down	2.23
10522467	Rasl11b	68939	down	2.23
10558150	Htra1	56213	down	2.23
10408689	Nrn1	68404	down	2.23
10467887	Cpn1	93721	down	2.24
10492355	Mme	17380	down	2.24
10563602	Saa4	20211	down	2.24
10548996	Slco1a4	28250	down	2.24
10353346	Pkhd1	241035	down	2.24
10467153	Slc16a12	240638	down	2.25
10534862	Pcolce	18542	down	2.27
10536635	A430107O13Rik	214642	down	2.28
10355278	Erbb4	13869	down	2.28
10501074	Gm131|LOC634449	229697 | 634449	down	2.28
10535698	Cyp3a44	337924	down	2.28
10405063	Ogn	18295	down	2.29
10495794	Pde5a	242202	down	2.29
10458828	Cdo1	12583	down	2.3
10540401	Lrrn1	16979	down	2.32
10426767	Aqp5	11830	down	2.32
10423002	Ugt3a1	105887	down	2.34
10551218	Cyp2b9	13094	down	2.34
10598863	Rgn	19733	down	2.34
10523376	Fras1	231470	down	2.35
10548207	Pzp	11287	down	2.35
10414262	Ear2	13587	down	2.35
10405633	Ntrk2	18212	down	2.37
10388718	Pipox	19193	down	2.38
10500570	Hao3	56185	down	2.39
10602105	Col4a5	12830	down	2.41
10359593	Fmo3	14262	down	2.41
10458046	D0H4S114	27528	down	2.42
10562761	Clec11a	20256	down	2.43
10363157	Pln	18821	down	2.43
10395428	Dgkb	217480	down	2.47
10367215	Apon	28194	down	2.49
10394394	Apob	238055	down	2.49
10596166	1300017J02Rik	71775	down	2.52
10485700	Bbox1	170442	down	2.53
10398060	Serpina3k	20714	down	2.55
10480090	Itga8	241226	down	2.57
10367221	Apof	103161	down	2.61
10506125	Angptl3	30924	down	2.62
10482004	AI182371	98870	down	2.62
10357870	Prelp	116847	down	2.67
10500555	Hsd3b3	15494	down	2.69
10407456	Akr1c20	116852	down	2.73
10560618	Apoc1|Gcc1	11812 | 74375	down	2.75
10523095	Afm	280662	down	2.82
10498978	Lrat	79235	down	2.83
10488010	Hao1	15112	down	2.83
10504127	Ccl21a|Ccl21c|Ccl21b|LOC100038965|LOC100039131|LOC100041504|LOC100041593|LOC100042493|LOC100042544	20298 | 65956 | 18829 | 100038965 | 100039131 | 100041504 | 100041593 | 100042493 | 100042544	down	2.86
10512377	Ccl21a|Ccl21c|Ccl21b|LOC100038965|LOC100039131|LOC100041504|LOC100041593|LOC100042493|LOC100042544	20298 | 65956 | 18829 | 100038965 | 100039131 | 100041504 | 100041593 | 100042493 | 100042544	down	2.86
10504154	Ccl21a|Ccl21c|Ccl21b|LOC100038965|LOC100039131|LOC100041504|LOC100041593|LOC100042493|LOC100042544	20298 | 65956 | 18829 | 100038965 | 100039131 | 100041504 | 100041593 | 100042493 | 100042544	down	2.86
10504183	Ccl21a|Ccl21c|Ccl21b|LOC100038965|LOC100039131|LOC100041504|LOC100041593|LOC100042493|LOC100042544	20298 | 65956 | 18829 | 100038965 | 100039131 | 100041504 | 100041593 | 100042493 | 100042544	down	2.86
10463027	Cyp2c29	13095	down	2.87
10418898	Ppyr1	19065	down	2.97
10561162	Cyp2a22	233005	down	2.98
10466712	Mamdc2	71738	down	2.99
10541448	Mug2|Mug4|EG381806|Mug-ps1	17837 | 434083 | 381806 | 17835	down	3.05
10418455	Itih1	16424	down	3.05
10467319	Rbp4	19662	down	3.06
10535659	Cyp3a16	13114	down	3.07
10521038	Slc5a1	20537	down	3.13
10469066	Ccdc3	74186	down	3.16
10593167	Tcea1	21399	down	3.19
10398069	Serpina3m	20717	down	3.21
10480003	Itih2	16425	down	3.22
10388440	Serpinf2	18816	down	3.22
10430909	Cyp2d26	76279	down	3.26
10366653	Wif1	24117	down	3.42
10410007	Fbp1	14121	down	3.44
10349947	Fmod	14264	down	3.55
10408838	Elovl2	54326	down	3.55
10420899	Gulo	268756	down	3.56
10494804	Casq2	12373	down	3.74
10379866	Car4	12351	down	3.78
10409592	Lect2	16841	down	3.88
10544932	Inmt	21743	down	3.94
10541410	Mug1	17836	down	3.99
10403322	Akr1c6	83702	down	4.02
10433988	Serpind1	15160	down	4.2
10475653	Slc27a2	26458	down	4.38
10467410	Cyp2c70	226105	down	4.45
10381387	G6pc	14377	down	4.66
10477986	Nnat	18111	down	4.67
10542983	Pon1	18979	down	4.67
10541480	Mug-ps1	17835	down	4.75
10574598	Es31	382053	down	5.18
10402390	Serpina1b|Serpina1a	20701 | 20700	down	5.22
10593169	Apoc3	11814	down	5.32
10538965	Fabp1	14080	down	5.48
10580624	Es1	13884	down	5.61
10490913	Car3	12350	down	5.67
10402409	Serpina1e|Serpina1b|Serpina1d|Serpina1c|Serpina1a	20704 | 20701 | 20703 | 20702 | 20700	down	6.23
10351546	Apoa2	11807	down	6.81
10402399	Serpina1a|Serpina1c|Serpina1b|Serpina1d|Serpina1e	20700 | 20702 | 20701 | 20703 | 20704	down	7.14
10585005	Apoa1|Tcea1	11806 | 21399	down	7.53
10402368	Serpina6	12401	down	7.64
10558673	Cyp2e1	13106	down	8.46
10402406	Serpina1c	20702	down	16.05
