# Supplementary material for: Integrative genomics identifies candidate microRNAs for pathogenesis of experimental biliary atresia
Source: BMC Syst Biol. 2013 Oct 20;7:104. doi: 10.1186/1752-0509-7-104 (PMC3819657; doi:10.1186/1752-0509-7-104)
Supplement: Additional file 10 — List of categories that were overrepresented by the 20 potential target genes on day 7. [file 1752-0509-7-104-S10.xlsx]

## Sheet: Sheet1
Category	Name	P-value	Hit in Query List
GO: Molecular Function	growth factor binding	0.028524	Ctgf, Il7r, Il10ra
GO: Biological Process	blood vessel development	9.5e-05	Ereg, Ctgf, Socs3, Col8a1, Ceacam1, Serpine1, Runx1
GO: Biological Process	vasculature development	0.000119	Ereg, Ctgf, Socs3, Col8a1, Ceacam1, Serpine1, Runx1
GO: Biological Process	angiogenesis	0.000304	Ereg, Ctgf, Col8a1, Ceacam1, Serpine1, Runx1
GO: Biological Process	blood vessel morphogenesis	0.000923	Ereg, Ctgf, Col8a1, Ceacam1, Serpine1, Runx1
GO: Biological Process	cardiovascular system development	0.001907	Ereg, Ctgf, Socs3, Col8a1, Ceacam1, Serpine1, Runx1
GO: Biological Process	circulatory system development	0.001907	Ereg, Ctgf, Socs3, Col8a1, Ceacam1, Serpine1, Runx1
GO: Biological Process	response to lipopolysaccharide	0.013608	Cmpk2, Socs3, Serpine1, Il10ra
GO: Biological Process	response to molecule of bacterial origin	0.0206	Cmpk2, Socs3, Serpine1, Il10ra
GO: Biological Process	negative regulation of leukocyte mediated cytotoxicity	0.027343	Arrb2, Il7r
GO: Biological Process	negative regulation of response to stimulus	0.028622	Arrb2, Socs3, Serpine1, Il7r
GO: Biological Process	anatomical structure formation involved in morphogenesis	0.031973	Ereg, Ctgf, Col8a1, Ceacam1, Serpine1, Runx1
GO: Biological Process	negative regulation of cell killing	0.035132	Arrb2, Il7r
GO: Biological Process	positive regulation of multicellular organismal process	0.038514	Arrb2, Ereg, Ctgf, Cysltr1, Serpine1
Pathway	Jak-STAT signaling pathway	0.001182	Socs3, Pim1, Pik3cd, Il7r, Il10ra
Pathway	Acute myeloid leukemia	0.025561	Pim1, Pik3cd, Runx1
Interaction	JAK1 interactions	0.039831	Socs3, Il7r, Il10ra
Gene Family	CD molecules	0.040834	Ceacam1
Coexpression	Genes down-regulated in luminal-like breast cancer cell lines compared to the mesenchymal-like ones.	0.000151	Socs3, Pim1, Pik3cd, Igf2bp3, Serpine1, Il7r, Has2
Coexpression	Genes up-regulated in UB27 cells (osteosarcoma) at 8 hr after inducing the expression of a mutant form of WT1 [Gene ID=7490].	0.000352	Ereg, Hmga1, Pim1, Pik3cd, Serpine1
Coexpression	Genes specifically up-regulated in Cluster IIb of urothelial cell carcinom (UCC) tumors.	0.001275	Rnase6, Ctgf, Socs3, Pik3cd, Il7r, Il10ra
Coexpression	Genes up-regulated in papillary thyroid carcinoma (PTC) compared to normal tissue.	0.001476	Rnase6, Ereg, Col8a1, Runx1, Has2, Il10ra
Coexpression	Cluster 2: genes downregulated by RB1 [Gene ID=5925], CDNK2A [Gene ID=1029], and one of the E2Fs (E2F1, E2F2, or E2F3 [Gene ID=1869, 1870, 1871]).	0.005519	Ctgf, Serpine1
Coexpression	Top 200 marker genes down-regulated in the 'CTNNB1' subclass of hepatocellular carcinoma (HCC); characterized by activated CTNNB1 [Gene ID=1499].	0.007999	Socs3, Gda, Serpine1, Il7r
Coexpression	Genes down-regulated in HCT8/S11 cells (colon cancer) engineered to stably express NTN1 [Gene ID=1630] off a plasmid vector.	0.010938	Arrb2, Ereg, Cysltr1, Gda
Coexpression	Integrin, VEGF, Wnt and TGF-beta signaling pathway genes up-regulated in PC-3 cells (prostate cancer) after knockdown of PDEF [Gene ID=25803] by RNAi.	0.025908	Ctgf, Pik3cd, Serpine1
Coexpression	Common down-regulated transcripts in fibroblasts expressing either XP/CS or TDD mutant forms of ERCC3 [Gene ID=2071], after UVC irradiation.	0.03478	Ctgf, Igf2bp3, Serpine1, Runx1, Il7r
Coexpression	Amplification hot spot 15: colocalized fragile sites and cancer genes in the 6p25-p11.1 region.	0.036258	Hmga1, Pim1
Coexpression	Genes down-regulated in non-neoplastic rectal mucosa samples from patients having cancer associated with ulcerative collitis, compared to those who did not have the cancer.	0.049927	Cysltr1, Igf2bp3
Drug	Asbestos, Crocidolite	0.005748	Ereg, Ctgf, Hmga1, Socs3, Serpine1, Runx1, Has2
Drug	2-(1'H-indolo-3'-carbonyl)thiazole-4-carboxylic acid methyl ester	0.019075	Ereg, Ctgf, Cysltr1, Col8a1, Serpine1, Runx1, Gbp6
